# Supplementary material for: Cancer cell survival depends on collagen uptake into tumor-associated stroma
Source: Nat Commun. 2022 Nov 18;13:7078. doi: 10.1038/s41467-022-34643-5 (PMC9674701; doi:10.1038/s41467-022-34643-5)
Supplement: Supplementary file 4 — Source Data [file 41467_2022_34643_MOESM4_ESM.xlsx]

## Sheet: Fig. 1
	Fig. 1a, EO771 tumor volumes (mm3)							Fig. 1b, Glioma261 tumor volumes (mm3)									Fig. 1c, HPAC tumor volumes (mm3)											Fig. 1d, RENCA tumor volumes (mm3)									Fig. 1e, MC38 tumor volumes (mm3)							Fig. 1f, MMTV-PyMT total spontaneous tumor volume (mm3)*
	DPI:	9	13	15	17	20		DPI:	22	26	30	34	37	40	43		DPI:	3	9	17	24	30	37	44	51	58		DPI:	7	9	13	16	19	21	23		DPI:	6	8	10	13	15		Age (wks):	8	9	10	11	12
	TEM8-WT	61.3191	90.75	173.727	295.477	709.838		TEM8-WT	134.701	166.569	349.861	595.302	1150.49	2150.44	4635.01		TEM8-WT	7.07954	26.9045	112.576	262.967	465.422	844.067	1445.68	1712.91	2188.54		TEM8-WT	110.452	113.74	394.184	460.594	632.691	852.171	972.117		TEM8-WT	215.469	335.605	420.138	1074.92	1540.99		TEM8-WT	0	0	64.3795	146.644	1855.88
		114.984	185.13	260.5	468.085	1273.44			4.3808	24.6647	47.7753	83.8822	125.249	236.657	461.422			9.23355	30.0103	101.635	327.911	497.975	946.343	1152.13	1492.28	1538.06			109.979	117.245	219.024	259.528	371.998	506.121	592.899			120.538	207.768	232.325	603.933	1107.59			0	0	6	6	287.952
		39.9401	57.132	229.435	160.088	379.312			16.3176	37.8167	61.742	106.021	135.639	348.327	639.903			13.7184	17.5977	55.7868	226.679	560.09	569.283	1779.78	2019.38	3644.31			33.6524	69.7333	229.229	521.535	776.826	882.869	1434.43			63.5438	57.0327	92.3035	145.62	297.977			0	0	9	12.5	353.174
		117.04	253.127	405.493	618.134	2264.88			64.3908	56.0818	70.9089	122.905	139.866	191.693	341.332			11.0244	47.104	164.864	287.26	617.375	721.247	890.296	968.207	1357.1			51.8851	59.0767	234.333	551.483	911.878	1118.72	1514.29			62.5278	108.852	572.121	2114.88	4200.98			0	0	37.4891	119.363	406.54
		83.1714	182.574	231.736	329.82	1190.7			28.9544	75.3485	126.127	320.051	876.023	1235.16	2136			16.5888	27.9404	94.8858	267.345	348.717	680.963	974.504	1051.07	1123.12			50.2484	74.613	112.967	237.252	405.579	636.743	947.035			69.2522	118.961	465.223	1848.55	4039.49			0	0	0	1457.03	3300.43
		87.3342	280.845	296.746	748.757	1895.84			65.4794	64.5601	182.495	232.678	396.638	604.138	853.121			13.251	31.3766	111.473	280.643	504.517	792.846	1083.24	1422.08	1508.66			103.891	288.013	636.529	944.639	1172.49	1210.22	1348.77			137.08	374.257	437.224	1532.7	2551.01			0	84.385	446.145	669.757	2098.12
		153.294	334.611	451.692	431.026	727.65			141.796	227.457	413.067	898.569	1695.96	3299.25	5248.72			6	21.8092	56.7249	170.467	217.251	347.857	511.73	670.051	687.438			117.897	194.32	971.457	1227.7	1584.06	2016	2045.08			183.475	246.17	433.075	799.604	1286.53			0	92.9093	607.365	1536.53	6545.22
		57.4372	283.966	297.485	389.935	1047.21			53.8655	90.64	191.324	342.075	729.563	1369.98	1889.72			11.4978	55.0599	81.5117	386.885	558.726	1458.68	1776.41	2908.73	4077.39			40.18	67.5487	205.257	285.164	404.09	470.308	684.487			82.9557	95.5603	193.494	457.542	736.346			0	0	22.2838	37.5604	383.893
		122.642	262.122	537.262	1091.44	4386.43		TEM8-KO	33.531	35.6475	198.791	68.4	143.263	188.566	314.1			10.1475	36.542	54.7911	150.955	248.331	394.429	769.65	1174.77	1663.94			53.1289	100.087	105.172	106.755	172.713	258.997	291.109			62.6497	117.294	160.003	516.692	753.383			0	0	12.5	227.687	918.385
		59.3085	88.0875	351.623	765.407	4231.8			44.0493	55.4435	40.043	40.043	85.5429	93.6437	155.616			20.5933	34.1785	152.97	417.535	804.6	1697.53	2726.85	3121.72	3151.68			66.3645	102.5	561.931	836.293	1300.68	1363.88	1653.56			176.51	327.757	491.04	1258.13	1747.03			153.345	1002.54	1613.67	3781.25	7514.2
		96.4312	199.962	121.629	573.826	1859.87			5.57745	9.86198	4	4	4	4	4		TEM8-KO	6.37875	29.9874	65.1871	178.84	226.116	326.996	290.912	441.56	445.263			79.8206	224.577	523.319	793.478	1031.14	1180.47	1744.28			113.075	434.102	610.14	1485.68	2600.79			0	1.5	48.2291	509.129	2261.52
		0	224.324	318.503	855.777	2008.89			11.6352	19.0485	37.3541	44.4233	84.0922	93.5566	133.563			8.09676	7.32234	10.0819	18.9784	17.825	46.1143	74.3586	104.211	93.5397			92.6786	186.129	311.289	554.002	885.228	1155.55	1588.29			249.523	443.841	517.822	1492.86	2389.18			0	88.0826	166.925	835.602	2499.17
		34.6652	146.334	290.378	1277.86	3172.06			2.40551	0.5	0.5	0.5	0.5	0.5	0.5			6.49872	17.8645	62.7623	107.33	144.069	255.425	496.047	479.931	630.305			69.6565	73.8288	138.185	282.722	561.78	715.824	888.495			13.5	52.9356	151.625	477.177	685.889			4	76.18	165.882	565.823	958.472
		81.6003	178.85	414.563	356.286	3137.51			0.5	0.5	0.5	0.5	0.5	0.5	0.5			7.22011	34.6652	91.893	194.581	270.876	462.32	606.974	713.575	896.264			54.4792	70.0656	155.623	274.335	367.889	627.994	909.175			206.434	506.062	1174.47	2870.77	5015.43			0	20.5	163.132	760.124	1243.67
		71.7393	100.048	621.978	1031.66	4080.5			19.1379	32.7046	32.8148	40.999	67.2743	43.659	72.6499			6.22858	12.0658	44.4624	100.1	162.3	348.583	385.989	396.777	447.075		TEM8-KO	37.5626	59.3054	61.6305	73.7654	69.4591	93.8864	102.479			64.4143	144.476	293.787	861.78	1801.58			0	5	124.365	219.912	1123.17
		96.4092	600.944	1188.83	1408.58	4022.89			13.4554	27.354	28.9914	32.4009	42.7908	80.6284	72.7442			8.62194	24.8866	83.9606	203.919	292.134	469.165	727.105	803.75	932.615			20.3203	44.1735	291.37	463.647	512.285	572.752	580.562			172.683	316.391	678.148	1393.32	2324.06			0	8	80.7305	262.756	1187.43
		78.7489	403.082	535.792	820.651	3195.07			7.29899	7.83112	4.35691	15.8515	16.0505	20.2796	22.8986			14.6083	34.8637	87.8643	153.19	213.769	271.234	504.389	487.232	561.376			24.1067	38.8578	144.728	214.385	215.514	216.096	229.1			501.766	709.011	969.991	2676.33	4337.75			0	1	104.763	260.55	800.754
		76.3684	80.631	245.247	537.678	1009.79			110.31	135.933	226.497	324.66	767.787	1208.34	2563.35			10.3114	29.256	75.0723	117.755	169.267	276.088	401.841	444.902	513.612			15.1974	84.3136	162.5	252.886	312.067	447.169	562.314			89.7142	224.165	358.953	923.015	1333.05			13.5	33.076	412.628	837.158	3141.13
		102.142	257.091	516.939	2868.15	6166.4			0.5	0.5	0.5	0.5	0.5	0.5	0.5			13.6945	22.5586	56.9338	97.0173	174.595	177.408	252.041	245.657	284.101			54.208	66.9315	88.5794	147.343	239.58	249.081	303.462			102.207	334.316	397.541	969.26	969.26			0	21	517.14	1054.53	4035.45
		110.76	161.863	375.598	823.127	3328.96			10.4325	20.4424	28.1633	52.6361	220.351	237.601	575.319			27.3308	19.3826	52.2741	117.23	192.44	232.705	330.341	478.78	691.932			43.3235	85.1239	153.025	280.102	420.591	432.384	439.958			116.122	565.912	794.79	2024.65	3289.98			0	0	4	122.575	243.226
		70.1597	112.896	473.387	2131.93	3446.19			61.605	66.9047	109.918	161.119	281.79	390.879	614.806			14.847	22.4828	32.9422	111.236	130.137	264.939	236.114	308.2	495.646			34.2477	83.1153	179.579	226.043	436.011	509.246	509.246			71.3807	180.59	339.091	1147.32	1889.92			4	106.434	141.306	615.919	1182.51
	TEM8-KO	73.9198	115	284.243	423.34	553.536			0.5	0.5	0.5	0.5	0.5	0.5	0.5			35.5233	66.24	165.075	360.496	565.856	657.543	1216.23	2387.28	2012.49			41.1703	62.8101	160.305	319.011	354.644	431.848	466.876			55.0552	158.226	569.744	1687.19	3546.29			0	20	331.385	939.156	2205.35
		39.4245	80.631	236.544	326.096	459.472			0.5	0.5	0.5	0.5	0.5	0.5	0.5														0	4	25.8473	59.6216	144.952	165.149	305.84			32.8955	258.204	258.204	1429.54	2361.12			0	5	75.344	264.904	1044.61
		42.5396	116.614	123.859	193.185	332.8																							34.941	106.5	169.042	178.302	226.64	445.935	671.141			196.5	585.152	949.081	2510.01	2510.01			33.5	352.591	915.702	2001.11	5268.76
		0	26.568	69.8376	115.596	190.8																							22.0196	45.742	135.829	273.743	326.397	480.721	816.28			116.582	273.058	560.549	1808.97	4028.18			5	35	176.763	212.654	3048.59
		31.6806	97.47	90.1094	199.498	579.483																							65.3063	65.1171	86.2109	93.8372	177.414	266.424	297.638			83.5777	208.011	406.668	1207.98	2444.55			22	262.013	321.843	882.099	2444.96
		60.2283	105.456	150.253	348	1065.6																							30.7417	77.4086	130.44	342.294	408.799	498.937	759.078			195.858	322.673	442.201	1079.48	1844.05			28	204.934	828.034	2554.21	7393.49
		55.2757	118.588	210.09	291.304	534.578																							37.5441	57.5891	163.44	269.789	537.578	622.189	769.932			262.743	383.78	702.798	1778.94	3029.53			18	154.168	673.138	2164.11	4545.8
		59.3085	88.0875	233.63	212.339	365.117																															TEM8-KO	299.143	338.668	331.247	1548.3	2659.83			1733	2719.63
		76.9521	139.606	143.624	176.333	183.75																																193.271	272.971	327.741	519.795	592.087			0.5	26	53	951.524	2943.59
		0.5	0.5	33.84	175.986	725.102																																282.829	188.416	136.883	389.564	519.701		TEM8-KO	0	0	1.5	64.2682	178.44
		44.9756	55.176	416.552	1263.17	3916.85																																86.833	140.057	248.906	510.777	562.42			0	0	2.5	10	166.084
		46.2344	77.064	191.603	211.249	367.84																																178.61	261.871	344.181	692.427	659.254			0	0	1	4.5	229.636
		25.9276	178.85	192.474	306.952	837.611																																224.672	319.77	442.488	762.712	1377.14			0	0	1	1	57.2225
		13.5	13.5	72.645	183.871	297.464																																189.681	214.483	298.372	565.641	834.387			0	1	90.6195	140.968	467.187
		67.0947	219.283	489.268	661.18	2840.06																																241.21	260.283	346.172	646.572	869.026			0	0	0	724.287	1339.1
		77.6641	337.896	611.381	801.831	2477.22																																108.627	130.153	214.092	382.373	736.428			0	0.5	0.5	21.8	133.46
		78.1021	164.075	217.43	307.214	518.848																																140.281	280.582	307.934	426.241	515.46			0	0	4	49.4	145.312
		26.4457	96.0915	80.2306	111.069	340.412																																183.259	182.538	455.593	748.025	1135.55			1	13.7	180.398	469.901	1992.35
		74.1304	142.228	174.133	296.842	1033.75																																73.4712	151.953	278.338	477.359	833.922			0	5	194.726	412.902	730.739
																																						71.1435	216.567	289.281	344.829	853.834			0	0.5	25.191	156.349	443.107
																																						96.8462	88.7478	159.743	269.255	853.837			0	60.736	153.607	540.701	787.412
																																						81.5403	96.0719	193.332	400.848	625.742			27.8018	139.055	284.142	740.497	1868.53
																																						55.3889	83.4043	102.302	266.364	445.876			0	0	25.263	269.882	503.513
																																						69.9311	115.52	210.765	444.106	576.01			0	17	79.448	338.579	987.132
																																						38.3903	94.6274	177.948	603.74	1213.19			0	0	13	132.194	515.305
																																						4	75.875	153.264	372.389	455.054			0	0.5	22	52.68	304.787
																																						4	61.4955	83.4133	290.656	228.99			0	0.5	5.5	61.128	229.151
																																						55.2372	172.142	213.644	476.712	758.577			21.5	189.454	643.798	3162.04	6323.23
																																						0.5	18.9585	51.0905	138.185	225.428			0	0	0	0	0
																																						51.4324	112.925	215.214	514.967	953.698			0	0	0	0	0
																																						15.6453	54.4035	106.142	244.827	477.422			14.872	78.498	221.744	711.239	2595.55
																																					Lepp-WT	91.2792	326.223	733.135	1637.03	2832.1			419.813	1161.29	2487.93	4163.47
																																						146.498	203.843	498.332	1499.55	2937.07			1	31	458.804	919.484	2189.28
																																						73.7643	95.0969	186.087	430.771	825.7			1.5	18	47.556	106.585	302.906
																																						114.882	199.703	393.027	809.921	1211.42			0.5	5.5	56.5	435.016	1333.29
																																						113.93	233.727	276.833	553.071	851.738			41.4	142.458	258.596	321.733	823.542
																																						25.268	48.4293	132.258	296.812	594.384			0	0	1.5	221.458	492.797
																																						294.953	401.856	426.273	811.819	1645.15			4.5	14.5	43.6	233.59	578.137
																																						115.818	150.275	410.506	1488.12	4174.65			14	14.5	22.5	213.567
																																						60.6126	142.814	273.334	713.845	1262.76
																																						91.4837	207.207	279.968	766.137	1712.02		*Note: tumor volumes represent the sum of the individual tumor volumes from all 8 mammary glands
																																						53.529	138.095	264.35	499.618	1116.18		Blank wells occur once mice are euthanized
																																						73.9125	132.041	335.678	1247.85	2366.56
																																						184.194	184.194	457.229	770.213	2108.58
																																						155.86	233.52	614.971	687.432	1263.34
																																						120.938	316.69	508.273	1485.65	2623.92
																																						85.3978	187.156	414.715	1461	3361.91
																																						196.748	286.462	495.567	1032.04	1643.07
																																						228.782	428.115	829.962	2573.54	4240.81
																																						152.49	303.621	444.973	1152.48	1527.97
																																						274.835	575.772	1282.12	3951.28	4819.8
																																						31.5129	204.014	330.023	1127.1	1604.73
																																						371.244	436.232	982.338	4104.37
																																						232.031	545.244	977.178	2626.67	4078.6
																																						252.489	535.551	984.233	3548.35	5134.46
																																						184.062	561.717	977.894	4084.38
																																						49.0265	120.982	297.798	971.124	1323.34
																																						59.586	247.616	389.146	899.534	1315.84
																																						76.6272	183.577	463.98	1390.45	2227.09
																																					Lepp-Del-TM	108.943	139.91	212.323	446.027	827.417
																																						74.9823	141.328	242.56	500.337	892.276
																																						86.6197	167.752	178.946	236.395	476.277
																																						155.237	240.809	430.556	540.144	768.887
																																						116.009	179.976	272.758	477.495	829.686
																																						99.1741	137.687	183.138	302.692	496.272
																																						68.6802	255.303	218.052	443.457	765.634
																																						78.4909	110.979	105.037	269.116	375.106
																																						121.206	179.13	393.913	1076.94	1753.04
																																						81.6194	110.445	141.632	1056.62	2094.08
																																						89.5368	89.5368	331.37	901.609	2632.79
																																						4	85.5	104.229	300.454	418.737
																																						0.5	123.363	191.235	422.806	501.358
																																						48.5568	95.0894	222.129	314.054	456.205
																																						23.4317	89.9562	162.765	293.82	538.727
																																						38.9091	115.618	82.3018	223.594	368.511
																																						29.8859	71.3446	142.815	207.176	288.203
																																						0.5	54.4625	113.23	284.227	480.097
																																						4	65.8053	197.789	360.106	964.772
																																						37.1339	70.9976	85.1869	277.901	515.048
																																						0	0.5	12.9076	52.7017	94.411
																																						45.5087	71.1293	92.6996	217.766	385.45
																																						53.0061	88.7656	228.472	354.842	573.583
																																						62.497	111.753	173.298	387.791	540.656
																																						115.909	121.415	172.296	408.265	504.692
[truncated: 13 more columns]

## Sheet: Fig. 2
	Fig. 2c										Fig. 2d									Fig. 2e										Fig. 2e
	MC38 tumor volumes (mm3)										MC38 tumor volumes (mm3)									MC38 tumor volumes (mm3)										RENCA tumor volumes (mm3)
	DPI:	6	8	11	13	15	18				DPI:	4	6	8	11	13				DPI:	6	8	11	13	15					DPI:	6	11	15	18	21	23	25
	TEM8-flox/+; VE-cadherin-Cre+	262.766	386.942	748.731	1332.06	3266.71	3555.9				TEM8-flox/+; Tie2-Cre+	31.6565	179.332	299.093	700.603	1172.97				TEM8-flox/+; Fsp-Cre+	136.569	464.1	1382.05	1936.5	3035.69					TEM8-flox/+; Fsp-Cre+	1.89113	70.6851	302.941	403.292	412.908	424.828	486.099
		366.583	546.835	741.585	893.793	1413.47	2209.61					24.0308	211.248	377.348	796.719	1468.26					129.922	367.5	957.738	1803.9	2549.62						4.712	80.4292	148.105	215.475	403.028	503.92	513.94
		128.16	385.586	767.491	1638.74	2608.27	5827.72					24.8251	98.547	364.316	717.652	1640.07					37.8458	112.5	487.333	942.5	1512.63						1.54548	66.2238	141.903	206.104	226.214	233.271	258.422
		182.022	373.603	626.132	1247.29	1732.84	3117.57					31.6627	79.6928	169.616	276.53	442.983					70.3736	135.9	756.806	939.5	2054.01						0.5	78.6417	196.184	493.366	468.697	833.699	974.526
		202.814	409.295	776.828	1415.16	2182.03	3100.73					35.6021	111.593	356.8	1293.56	2235.15					106.588	325.6	1084.62	1574.4	1871.75						4.58654	61.6706	148.514	164.758	213.627	219.03	237.698
		288.022	488.351	1122.31	1766.56	2304.51	3543.31					32.5144	169.25	263.483	329.314	779.104					63.3788	138.3	461.893	988.7	1672.73						8.47969	77.5686	83.3504	86.7002	242.573	318.512	330.56
		268.624	606	1298.82	1776.08	3153.83	6504.37					25.6192	92.256	147.635	320.74	489.358					69.451	159.7	1227.03	2157.7	3956.36						3.27194	75.5724	190.004	249.524	397.165	487.474	626.557
		182.661	487.831	1163.66	1375.47	2451.99	5887.12					55.4644	114.49	395.359	1446.38	1758.41					53.1941	235.3	792.163	1367.3	2185.36						7.5809	133.482	253.694	450.976	654.009	777.964	1156.63
		357.13	883.745	1403.97	2148.17	2619.83	3398.4					23.8739	106.773	279.168	670.495	1339.87					87.1259	244.9	1155.91	2256.2	3979.21						7.12181	52.9444	98.9683	108.655	143.618	179.024	205.566
		164.238	308.987	597.193	1257.44	1948.92	4066.89					26.0394	106.814	227.592	683.225	1738.57					185.171	387.4	1562.6	2811	4598.06						3.59062	311.854	325.23	351.417	378.473	458.47	472.578
		427.469	699.613	1229.14	1498.54	2214.88	3838.72					36.5566	94.2509	158.047	513.375	928.543					88.7854	247.8	841.042	1636.2	2041.31						9.39094	54.021	121.772	126.97	277.412	297.443	343.595
		222.882	315.198	626.901	1306	2272.6	4307.54					34.545	216.865	366.428	487.801	776.775					97.3005	227.1	941.497	1732.1	2736.18						8.88013	98.1604	108.233	112.455	36.7301	45.1875	46.8118
		222.945	400.155	959.348	1662.14	2275.29	3831.91					23.2524	116.78	287.384	572.685	1223.42					74.1934	261.5	648.221	864.9	2039.84						7.7457	89.26	218.413	227.648	451.627	781.746	853.293
		242.179	522.729	857.523	1752.39	2309.99	5220.44					34.2448	170.817	318.212	781.941	1940.36					64.2164	228.4	999.282	1950.4	3108.75						87.0351	141.835	241.976	258.372	630.161	1110.72	1170.93
	TEM8-flox/-; VE-cadherin-Cre+	198.551	417.836	893.536	1071.02	1821.57	2519.92					43.4329	105.848	202.161	336.03	681.174				TEM8-flox/-; Fsp-Cre+	199.138	306.4	943.647	2132.1	3670.37					TEM8-flox/-; Fsp-Cre+	3.77951	167.696	254.623	261.536	210.843	232.324	236.202
		107.576	317.384	596.449	937.093	1252.88	2458.33					35.1807	396.348	543.438	1002.33	1493.84					51.5154	180	828.322	1204.3	1994.55						6.44634	47.5901	242.963	277.787	317.924	323.049	337.749
		296.262	659.069	1336.64	1681.93	3430.72	3955.92				TEM8-flox/-; Tie2-Cre+	71.6306	177.54	314.631	472.564	619.824					41.9168	169.5	1101.81	1999.9	2769.58						7.52717	107.611	167.69	174.214	216.719	262.622	312.686
		179.224	429.297	862.53	1402.74	1888.75	2829.02					0	4	136.14	248.087	540.184					77.9794	188.3	1116.48	2297.5	3851.28						7.73191	111.779	154.664	174.804	221.662	243.791	283.575
		147.633	354.79	575.219	575.219	1396.08	1941.06					80.756	215.549	256.146	571.716	893.531					135.72	226.3	789.066	1241.5	2765.57						6.08991	53.6525	0.5	0	0	0	0
		169.668	210.859	487.506	687.473	1221.84	1974.2					31.4446	148.869	220.812	754.87	1081.28					97.2815	274.5	486.114	1009.9	1741.57						2.10739	59.5616	71.7364	78.1926	118.776	121.522	4
		149.43	302.247	859.877	1775.25	2212.13	3523.38					19.7023	140.643	210.696	763.325	942.301					86.4336	310.6	775.371	1165.2	1691.61						1.84715	59.2959	0.5	0.5	0.5	4	25.2607
		371.755	492.772	724.302	1150.12	1374.26	2174.77					29.2447	54.1611	71.8786	151.74	279.037					188.546	478	1289.63	1994.6	3240.06						5.86258	47.7587	86.3182	106.046	138.674	165.077	172.478
		351.774	814.978	1129.51	1314.9	2681.23	4253.35					57.567	199.228	267.635	515.115	690.786					51.7653	176.7	636.378	1148.4	2069.53						0.5	4	6	6.30482	59.5007	95.8443	134.956
		118.198	185.133	411.375	702.489	1433.29	2318.15					51.3314	108.731	253.243	481.415	1140.62					101.762	398.7	1087.15	1917.6	3479.12						7.81994	87.2594	93.8225	112.908	111.406	120.354	122.618
		212.019	337.561	537.371	875.966	1409.34	3076.73					39.5063	88.0647	193.343	404.814	798.487					245.003	545.1	1595.23	2669.8	4388.14						6.7	90.1513	110.629	146.599	270.187	282.578	286.566
												42.4271	117.946	224.22	499.84	603.131					42.4639	170.8	759.105	1543.9	2313.04						5.28316	94.7177	97.8066	101.113	21.961	29.0121	30.2829
												0	0	4	276.75	388.725					48.5675	81	188.885	548.4	907.762						6.8256	127.357	251.904	305.249	376.308	569.17	663.413
	Fig. 2c											58.8846	133.862	211.444	393.918	502.499					61.9166	187.9	389.011	710.2	1584.51						4.99023	92.1757	93.8897	38.1938	51.4022	53.3745	0
	B16 tumor volumes (mm3)											21.1319	186.216	241.907	398.024	563.482					65.3787	121.7	637.564	1144.3	2288.76						49.6628	71.9872	126.048	169.7	306.544	352.717	443.569
	DPI:	6	9	13	16							23.6072	94.1215	169.224	381.17	856.702
	TEM8-flox/+; VE-cadherin-Cre+	4	30.091	282.294	937.212
		4	34.1251	230.213	476.758						Fig. 2d							Fig. 2e												Fig. 2e
		0.5	54.5655	609.307	3154.07						B16 tumor volumes (mm3)							UACC tumor volumes (mm3)												SW620 tumor volumes (mm3)
		13.5	99.0872	778.606	2822.38						DPI:	5	7	10	12	14		DPI:	7	10	14	17	20	22	24	27	29			DPI:	6	9	16	22	28	31	37	41
		1	30.4255	83.29	338.181						TEM8-flox/+; Tie2-Cre+	4	4	59.8518	415.734	966.165		TEM8-flox/+; Fsp-Cre+	78.2208	82.2344	266.093	331.823	695.432	1082.05	1176.69	1271.63	1697.92			TEM8-flox/+; Fsp-Cre+	20.4265	61.7192	83.755	129.081	71.6716	84.5363	83.141	59.3586
		13.5	50.3852	464.797	2419.58							29.8681	113.49	394.949	1511.24	2684.1			100.898	92.9239	260.23	338.751	667.54	1078.53	1399.39	1853.2	2231.64				25.7541	57.7754	138.295	334.357	489.464	887.554	1662.61	2069.42
		4	44.1503	880.124	2674.22							14.4342	64.3914	246.141	564.493	1075.38			176.113	236.275	736.201	1077.91	1712.74	2119.67	3028.82	3566.96	4308.94				22.027	54.1483	166.164	302.566	539.267	718.502	984.826	1313.14
		4	127.115	1320.48	5000.41							17.9073	24.986	268.044	595.168	1481.91			156.141	196.274	447.197	528.932	847	995.899	1245.54	1465.65	2243.2				23.1412	46.4027	105.65	249.448	490.235	580.73	855.799	1393.24
		4	44.1648	590.984	2140.37							143.729	319.18	1638.84	3158.96	6393.77			161.995	256.75	687.172	1002.56	1708.51	2062.54	2725.23	3111.48	4013.59				14.8831	27.2048	190.857	233.183	472.647	768.453	1226.43	1446.26
		13.5	118.227	1303.92	3820.48							41.0063	121.834	811.476	1873.89	4047.76			136.809	131.811	183.966	206.141	395.951	466.411	701.919	749.337	961.165			TEM8-flox/-; Fsp-Cre+	9.52813	24.6172	41.067	34.8444	36.8189	45.9653	54.3081	128.841
		13.5	301.359	2127.31	5938.19							23.0053	39.3939	455.006	991.127	1740.05			141.669	149.561	160.67	196.707	203.284	212.244	215.464	179.142	32				5.058	14.4959	55.6879	63.2461	49.8973	76.6145	77.7025	124.801
		13.5	148.106	2018.87	4964.53							23.7785	68.8791	513.632	1646.54	3077.99			99.6987	124.369	190.799	230.332	264.122	376.719	427.656	463.748	489.155				12.9466	10.9953	36.3682	31.2451	27.1214	10.3743	4	0
		4	96.6487	1143.59	4009.97							13.4491	110.922	730.4	2163.2	5229.5			223.44	292.148	703.464	1253	1730.23	2559.9	2670.29	3519.14	3761.35				15.1937	32.0787	84.072	45.2364	50.0687	39.3011	20.7029	4
		4	75.6512	975.638	2447.77							0	0	0	31.2759	150.962			210.206	225.512	399.194	716.702	1070.64	1209.48	1413.56	2173.11	2575.8				15.5809	37.9895	61.7868	24.8806	0	0	0	0
		13.5	95.8337	1810.74	4580.95							11.2361	25.1087	83.0304	207.662	359.245			105.665	138.423	284.091	398.187	617.016	718.481	1010.82	1651.62	2054.34				13.4277	20.5531	76.8428	119.446	125.184	163.541	192.665	247.119
	TEM8-flox/-; VE-cadherin-Cre+	4	47.7063	566.436	1421.06							58.6802	280.271	1842.54	3029.66	6857.09			128.797	184.785	430.66	634.076	913.69	1438.12	1938.7	3347.08	3482.54				7.8016	17.2943	55.999	54.2429	52.92	53.1587	84.3416	103.121
		13.5	98.1507	684.281	2696.32							13.8227	43.78	339.431	1080.73	2318.24		TEM8-flox/-; Fsp-Cre+	71.2674	162.217	241.411	320.154	559.796	719.911	742.524	1562.88	1570.25				12.8673	14.8869	85.4371	89.4683	165.18	173.803	360.63	446.569
		13.5	85.7791	1111.49	3264.54						TEM8-flox/-; Tie2-Cre+	7.82156	57.3207	152.065	556.885	718.668			168.345	250.625	390.321	462.409	732.064	791.602	890.771	930.356	1032.76				5.98614	17.9781	109.722	265.354	355.055	493.389	535.18	590.527
		4	50.0349	239.82	1645.96							4	4	76.88	128	530.195			103.806	97.7284	255.654	300.544	355.173	403.38	427.315						17.2966	33.4164	79.8627	95.1033	97.8491	151.503	206.549	222.06
		0.5	26.4197	218.134	752.927							15.0877	66.0602	253.189	528.7	1111.97			154.73	178.159	360.464	431.948	561.69	756.29	836.091	658.04	774.372
		13.5	42.5999	414.243	459.842							17.7166	59.0325	364.3	624.495	1387.1			150.012	209.496	276.379	386.712	450.878	934.378	950.823	917.934	1038.03
		4	53.2471	755.949	2230.31							4	4	74.5212	360.818	829.524			131.052	119.435	219.024	336.48	387.755	456.782	521.648	457.568	591.621
		4	54.7219	518.963	1577.45							16.6821	27.3773	271.765	643.683	1605.26			145.717	161.496	428.665	596.226	793.547	1459.68	1585.75	1771.34	2176.46
		4	27.8721	328.275	650.231							11.4925	29.1833	164.077	350.761	1151.9			138.439	271.348	363.702	441.001	610.063	631.654	685.204	674.567	737.652
		0.5	86.5051	689.905	1354.58							17.298	81.3857	311.102	1328.71	1504.48			76.9147	86.7862	207.878	249.891	267.295	296.009	389.431	451.314	519.327
		4	25.4915	418.419	2139.95							23.6104	23.0368	234.796	406.059	874.155			57.1003	98.9804	195.892	227.114	308.295	339.058	347.154	339.193	472.216
		0.5	27.945	338.417	1856.27							0.5	0.5	178.18	738.205	1777.63			212.416	252.302	425.745	484.141	519.701	620.919	751.275	914.981	1169.17
		4	42.2952	309.343	1167.18							13.5751	22.1633	183.725	890.462	1536.17			91.3399	106.954	221.953	307.606	399.711	497.429	520.349	505.687	628.348
		4	85.1833	758.483	2321.53							15.9134	46.5948	292.267	1325.52	2711.12			80.5424	97.5958	162.069	191.436	286.133	400.781	618.511	625.321	715.332
		4	50.6968	497.967	1829.65							4	15.7014	169.322	710.184	1477.08			179.314	181.982	349.01	259	329.6	599.099	662.553	682.719	732.088
		4	34.4708	558.122	1199.72														61.8611	68.1671	122.536	168.991	223.471	310.846	317.869	362.523	429.798
		0.5	44.5804	1009.92	3313.41			Fig. 2d
		4	29.9822	457.06	2677.91			UACC tumor volumes (mm3)
		4	30.8459	193.544	899.526
								DPI:	5	7	9	12	14	16	20	23	26	28
								TEM8-flox/+; Tie2-Cre+	19.7608	33.8829	32.008	56.2813	49.6876	55.7959	214.341	463.037	895.769	905.602
									19.4611	6	39.1166	68.1269	108.984	159.103	456.938	695.306	1111.92	1591.77
									21.2694	29.545	57.9458	115.809	116.431	157.186	299.83	667.359	1368.47	1508.29
									24.4275	35.2406	36.2211	73.0888	80.8827	138.701	311.751	449.333	992.843	1529.85
									33.2648	42.9182	46.4966	72.927	119.341	228.948	386.265	723.466	1051.19	1591.58
									18.5861	32.2056	44.4639	44.4639	136.406	325.794	690.165	1213.48
									31.2413	31.2413	61.468	81.2999	143.945	143.945	143.945	763.513	763.513	1578.8
									28.948	31.8096	51.1797	91.1311	103.852	116.22	213.867	356.079	539.265	746.361
									26.2594	34.9711	43.2608	63.5108	109.674	134.121	166.067	266.986	363.943	479.38
									23.0746	52.1816	59.637	117.627	166.702	220.997	459.048	962.578	1349.38	2246.77
									17.6478	40.1285	45.8687	97.1657	113.493	304.816	443.882	1174.24	1014.11	1282.67
									18.2529	68.5681	48.9101	110.107	130.742	176.814	641.389	1251.1	1872.88	2843.25
									22.3503	38.25	40.1647	64.702	69.6266	133.442	823.465	1093.97	1748.16	2155.35
									12.5463	24.3171	27.9996	36.0855	68.7175	78.6708	350.163	787.251	1348.3	1872.57
									29.484	36.1306	43.2361	78.2751	121.105	236.397	487.258	997.336	1579.59	1482.81
									27.0818	30.9304	32.9942	80.3217	92.8631	165.11	478.697	756.744	1025.37	1585.95
									1	11.5099	24.7912	37.1676	73.2116	79.7843	449.467	481.34	1667.79	1797.36
									1	27.9776	49.7746	85.5482	121.412	111.564	288.274	496.692	948.13	1610.43
									1	19.4709	29.5373	46.0381	57.0834	123.356	168.673	489.319	1260.11	2190.39
									15.7256	20.6117	34.5351	49.056	106.956	126.285	535.369	1017.14	1810.06	1750.95
									15.5214	30.3749	44.9822	61.849	97.2765	145.579	352.223	794.621	1180.15	1211.98
								TEM8-flox/-; Tie2-Cre+	16.8929	34.7717	73.9424	81.6397	153.724	156.733	337.38	497.901	691.846	1095.76
									20.9236	31.2848	63.985	115.766	143.16	181.412	468.2	855.777	1054.47	1463.39
									31.1448	31.1448	31.1448	66.5191	136.377	234.631	609.053	642.388	1292.76	1866.64
									10.4688	23.7382	28.7778	59.2707	82.2133	98.7099	322.658	496.471	764.326	1173.91
									23.3146	19.9555	30.6417	60.8372	78.7959	146.587	310.914	363.426	924.711	1575.31
									10.1475	31.032	50.9266	54.2401	90.3393	93.9835	237.105	348.05	530.976	673.81
									33.3802	64.5024	77.2885	143.755	170.001	219.23	373.248	757.493	1212.41	1638.86
									35.2428	35.2428	48.0491	101.591	179.277	147.156	257.082	658.664	1100.27	1566.85
									23.6211	43.4661	14.9255	20.0212	20.3481	16.451	59.5965	135.835	443.748	506.536
									10.2606	46.2599	53.9873	116.614	134.07	195.544	351.165	731.812	1218.28	1787.52
									17.9283	18.6848	24.213	32.4347	53.384	43.6088	129.291	216.404	410.699	706.319
									27.2431	29.7432	28.436	53.2401	68.7679	127.621	355.191	515.807	827.208	927.261
									9.37692	28.5971	33.5997	81.625	115.06	190.871	180.496	304.504	809.089	1114.24
									1	21.7866	24.2162	86.3229	137.421	235.268	567.654	1063.64	1318.98	1799.44
									10.4244	33.4466	54.607	65.9336	136.476	179.832	424.401	760.196	1610.91	1864.87
									12.6075	34.0623	43.28	105.608	117.553	199.002	464.651	899.197	1789.88	2019.05
									1	1	55.5875	99.4175	171.297	244.1	744.746	1301.11	1579.76	2232.31

## Sheet: Fig. 3
		Fig. 3b
		PA			Collagen I
		AP	TEM8-AP	TEM8-D150-AP	AP	TEM8-AP	TEM8-D150-AP
		1.05814	2.98639	1.30257	1.17163	2.10968	1.32975
		0.941861	1.81888	1.06116	0.828367	2.32258	1.23554
			2.1314	0.831396		3.15484	1.11037
		Fig. 3c
			TEM8-AP			TEM8-D150A-AP
		BSA	0.326	0.314	0.329	0.281	0.208	0.241
		Collagen I	1.286	2.99	3.091	0.425	0.395	1.115
		Collagen IV	1.154	0.856	0.535	1.15	0.312	0.292
		Collagen VI	0.973	1.009	0.797	0.165	0.227	0.233
		Laminin	0.258	0.306	0.272	0.229	0.125	0.144
		PA	2.105	3.5	3.13	0.244	0.286	0.304
		Fig. 3e
	CHO	BSA	1.08518	0.815446	1.09938	0.976236	1.02376	1.10216
		Col I	1.01827	0.975558	1.00617	0.998973	1.00103	1.12784
		Col IV	1.09387	1.04438	0.86175	0.842324	1.15768	0.968454
		Col VI	1.05914	1.19221	0.748646	0.957454	1.04255	1.19456
		Laminin	0.865802	1.1342	1.13685	0.865802	1.1342	1.13685
		PA	0.911828	1.08817	1.13297	0.911828	1.08817	1.13297
	CHO-TEM8	BSA	1.2988	0.886103	0.815094	0.907657	1.09234
		Col I	2.06718	2.07872	2.37201	1.61837	1.57654	1.22168
		Col IV	0.870246	0.879715	0.763189	1.21286	1.22681	1.24423
		Col VI	1.3651	1.43948	1.78838	1.3509	1.30877	1.2547
		Laminin	0.986128	1.22988	1.49907	0.986128	1.22988	1.49907
		PA	1.46864	1.66286	1.49995	1.46864	1.66286	1.49995
		Fig. 3h, uncropped blots

## Sheet: Fig. 4
	Fig. 4c
	AP	AP-TEM8	D50A	S54A	T118A	D150A	E152V
	0.183	2.64	0.461	1.654	0.335	0.725	0.252
	0.247	2.502	0.35	1.498	0.924	0.676	0.247
	0.155	2.854	0.385	0.733	0.412	0.645	0.179
	0.16	1.346	0.419	2.088	0.239	0.645	0.194
	0.115	2.142	0.354	1.482	0.344	0.415	0.199
	0.207	2.06	0.397	1.65	0.288	0.481	0.348
	0.412	2.19	0.616	1.163	0.393	0.298	0.42
	0.344	1.898	0.574	0.858	0.258	0.218	0.304
	0.38	1.835		0.73	0.225		0.24
	Fig. 4d
	CHO	D150	S54A	T118A	Q137L	E152V	H154V	CHO-TEM8
	1.836	2.737	2.243	2.825	2.825	3.267	3.161	6.402
	2.711	3.073	2.728	2.675	2.675	2.287	3.073	6.879
	2.49	3.037	2.119	3.267	2.817	3.037	3.429	7.038
	2.596	3.011	2.145	2.984	3.285	2.119	3.643	6.314
	Fig. 4f
	MC38 tumor volumes (mm3)
		5	7	9	12	14	16
	TEM8-WT	32	71.152	162.732	342.666	619.428	834.795
		32	87.9484	213.556	736.359	1104.62	2011.56
		49.5121	69.76	132.12	327.295	553.433	803.653
		32	32	32	284.806	488.377	816.732
		55.2665	91.5094	186.473	544.497	1454.01	1766.75
		32	45.28	151.163	399.881	760.72	1243.01
		34.8609	62.5165	132.584	485.356	731.147	1225.81
		32	61.9094	146.438	423.73	772.722	662.727
		32	60.8542	118.231	423.84	888.53	1542.95
		32	130.822	149.737	490.869	784.005	1256.37
		32	68.0535	158.621	355.73	1069.62	2293.75
		32	32	88.434	648.631	939.014	2098.28
		50.1916	96.1144	176.592	393.71	659.842	1213.14
		32	50.4	112.679	314.915	662.051	1154.11
		103.852	114.94	248.526	2683.79	4418.05
		32	431.165	922.16	641.643	998.632	1219.82
		32	53.9908	189.275	592.072	1613.29	3470.13
		32	88.464	215.185	581.416	1071.42	1684.89
		4	32	122.545	265.299	479.756	1170.28
		32	149.991	335.993	674.981	1026.12	2525.4
	TEM8-E150V/E150V	32	32	56.5642	111.053	165.322	217.757
		32	32	58.009	71.784	125.759	183.175
		13.5	32	78.4512	122.618	181.447	204.914
		32	68.4829	110.22	135.079	172.171	212.332
		13.5	32	59.52	138.798	200.347	232.285
		4	32	86.4832	244.601	261.87	385.174
		4	32	49.92	178.474	359.407	529.652
		32	105.007	131.855	345.466	398.419	508.845
		32	101.161	141.894	230.91	304.101	485.984
		0	4	57.5917	175.641	281.621	498.523
		32	49.44	93.6807	149.02	215.427	314.659
		4	32	78.5593	187.715	320.598	438.801
		0	32	224.726	487.669	788.484	827.827
		4	32	32	112.592	274.629	407.517

## Sheet: Fig. 5
	Fig. 5 a-e, uncropped blots

## Sheet: Fig. 6
	Fig. 6b, % viability
		group
	TSC-KO	1	102.804	100.152	100.931	96.9285	99.1844
		2	33.0196	32.8768	33.7073	29.6874	32.6156
		3	48.577	47.619	49.48	49.2769	47.9485
	TSK-WT	4	94.2988	100.07	102.435	102.279	100.918
		5	26.4062	25.682	23.9743	25.8935	25.109
		6	21.5095	18.9332	23.2797	23.3069	24.7656
	Fig. 6c, % viability
		group
	SW620	1	103.563	101.815	102.531	89.0243	103.067
		2	69.6452	69.6294	67.5042	66.7958	70.2827
		3	71.1643	62.8208	68.9997	63.0412	71.5815
		4	70.3851	65.6465	73.0456	68.4645	70.755
		5	34.1929	29.6669	31.4301	21.7641	28.8247
		6	8.75287	5.6201	5.42332	4.43154	4.69129
	Fig. 6d, relative ATP production
		group
	SW620	1	105.777	109.688	93.5022	91.033	111.281	95.6662	94.9349	98.1181
		2	250.533	254.53	275.04	242.155	288.719	243.209	223.422	266.093
		3	94.5013	103.379	88.7636	117.395	87.4933	73.1261	65.4264	74.4166
		4	198.294	198.78	230.908	194.712	197.226	198.731	204.108	232.498
		5	60.3033	71.479	65.8698	72.1784	68.2654	55.1027	85.2565	78.5461
		6	148.082	146.769	122.305	130.255	121.174	111.539	118.851	127.283
	Fig. 6e, SW620 viability
		group								Fig. 6f-h, uncropped blots
	TSC/SW620 co-culture	1	111.795	111.003	87.4254	95.1017	94.6753
		2	33.6908	39.2957	41.428	28.5732	31.924
		3	302.303	276.959	270.074	232.85	234.921
		4	61.9593	54.4048	59.9488	50.4447	56.0497
		5	251.858	310.345	268.734	285.122	263.007
	Fig. 6i, SW620 viability
		group
	TSC/SW620 co-culture	1	95.3415	113.502	100.572	101.066	89.5184
		2	37.9984	37.2088	48.559	42.1437	29.4118
		3	56.7509	52.7043	60.8962	61.9818	59.0209
		4	44.315	39.5776	33.9518	31.1883	33.1623
		5	57.6392	44.2163	43.3281	39.9724	47.7694
		6	125.642	124.852	118.338	128.602	123.075
		7	127.418	122.681	124.26	111.232	159.692
	Fig. 6j, SW620 viability
		group
	TSC/SW620 co-culture	1	106.766	101.248	86.6123	119.122	86.2524
		2	64.7793	66.4587	53.3829	70.2975	63.5797
		3	53.023	56.6219	65.0192	49.0643	56.262
		4	164.827	145.154	151.512	167.226	158.469
		5	124.88	134.837	152.951	150.552	161.228
	Fig. 6k, SW620 viability
		group
	TSC/SW620 co-culture	1	92.7879	106.69	111.59	98.7003	90.2312
		2	41.0142	35.155	42.0795	29.136	37.5519
		3	54.8098	53.638	54.4903	55.3425	57.4198
		4	129.434	133.749	127.517	142.751	129.488
		5	166.347	146.532	136.412	139.075	131.778
	Fig. 6l, Amino acid analysis
			Ala	Arg	Asn	Asp	Cys	Glu	Gln	Gly	His	Ile	Leu	Lys	Met	Phe	Pro	Ser	Thr	Trp	Tyr	Val
	TSC-WT	Expt 1	1.19408	1.06102	1.43609	1.54856	0.802123	1.43436	0.966603	1.11868	1.02826	0.993158	1.02806	1.03889	1.06947	1.03443	1.22992	0.92773	1.05765	1.05045	1.02995	1.03085
			1.11387	1.04696	1.37289	1.44762	0.79595	1.41503	0.949139	1.14366	1.01759	1.01596	1.02519	1.03692	1.02961	1.05344	1.22936	0.982786	1.02773	1.04746	1.01342	1.01942
			1.13876	1.05758	1.40668	1.42721	0.8034	1.37742	0.953386	1.09624	1.04435	1.00747	1.01566	1.03762	1.01599	1.01492	1.22261	0.943066	1.03589	1.03051	1.04434	1.01955
		Expt 2	0.882145	0.961942	0.591743	0.47863	1.22243	0.615023	1.02761	0.860757	0.980318	0.99875	1.00735	0.972555	0.958986	0.973919	0.770839	1.03794	0.960603	0.97164	0.986301	0.951043
			0.845409	0.937937	0.593974	0.513079	1.17812	0.568381	1.02244	0.945042	0.962664	0.99834	0.952017	0.953005	0.961489	0.964146	0.770803	1.03204	0.962507	0.942116	0.962421	0.956539
			0.825742	0.934562	0.598633	0.58491	1.19797	0.589784	1.08082	0.835623	0.966824	0.986329	0.97172	0.961006	0.964454	0.959147	0.776465	1.07643	0.955623	0.957827	0.963575	1.0226
	TSC-KO	Expt 1	0.623156	0.995603	1.04388	1.08736	1.18669	1.18282	0.0587518	1.08058	0.986775	1.01178	1.0094	0.987423	0.981688	0.979588	0.951802	0.724655	0.95729	0.980706	0.970911	0.994125
			0.653494	0.982709	1.05047	1.16286	1.20126	1.23353	0.0644776	1.09617	0.982571	1.00514	0.997772	1.0053	0.983213	1.01638	0.939794	0.693005	1.00925	0.972869	0.984109	0.983844
			0.670628	1.01037	1.06704	1.07857	1.23179	1.19745	0.0588182	1.17684	0.981633	1.04252	0.989385	1.00499	0.950039	0.992715	0.936342	0.723136	1.01132	0.984013	0.997891	0.990526
		Expt 2	0.402954	0.960076	0.660155	1.36223	1.79652	0.63188	0.043881	1.1069	0.986478	1.09741	1.00995	0.986498	0.929471	0.969733	0.662073	0.79431	0.975843	0.945635	0.977099	0.953879
			0.371595	0.950957	0.631366	1.34946	1.75296	0.646295	0.0404284	1.05751	0.978502	1.07631	1.0512	0.965398	0.940479	0.975545	0.654964	0.783279	0.987863	0.953277	0.965128	0.948974
			0.370281	0.926371	0.67214	1.37395	1.74879	0.639924	0.0382771	0.982489	0.969711	1.07189	1.02914	0.954529	0.914081	0.9535	0.652375	0.781062	0.953497	0.952624	0.962196	0.988465
	TSC-WT + m830	Expt 1	1.12882	1.04091	1.21308	1.36736	1.0345	1.422	0.0694416	1.1961	1.01753	1.06645	1.06965	1.05854	1.04108	1.03305	1.13726	1.34356	1.04688	1.05593	1.03414	1.0542
			1.17603	1.06152	1.20113	1.31312	1.0666	1.41078	0.0718617	1.10198	1.03673	1.04969	1.06267	1.0428	1.07933	1.02959	1.13267	1.29089	1.04867	1.043	1.05018	1.08631
			1.21491	1.0307	1.12999	1.39118	1.04868	1.41127	0.0678256	1.09059	1.05597	1.05888	1.08079	1.04954	1.02008	1.07225	1.12926	1.25937	1.06606	1.05788	1.04223	1.07253
		Expt 2	0.798906	0.971	0.519296	0.684594	1.5206	0.736498	0.0801261	0.945849	0.997582	1.04935	1.03172	0.993289	1.01261	0.957543	0.76378	1.29169	0.974743	0.980538	0.997183	1.01239
			0.803368	0.937668	0.517128	0.678364	1.48371	0.703422	0.0834988	0.924921	0.992419	1.02253	1.01977	0.980608	0.981611	0.998956	0.747288	1.31329	1.00023	0.9833	0.997063	1.02569
			0.777732	0.978256	0.508182	0.731504	1.5311	0.755909	0.072513	0.869063	0.974974	1.02617	1.01441	0.973239	0.980073	0.972192	0.743974	1.18356	0.968771	0.965895	0.986068	1.04669
	Fig. 6m, SW620 viability
		group
	TSC/SW620 co-culture	1	112.519	93.5068	103.791	93.1732	97.0091
		2	83.0554	72.4928	87.1692	70.2691	77.7185
		3	379.531	296.475	309.484	286.802	297.087
		4	159.718	147.598	145.152	202.746	183.122
		5	63.9871	56.5933	62.1525	54.036	53.7581
		6	44.4185	41.7501	29.6865	40.527	46.2531

## Sheet: Fig. 7
	Fig. 7a
	group
	AP	1.01838	1.11026	1.09495	0.941807	0.926493	1.24809	0.941807	0.788668	0.865237	1.06432	1
	AP-TEM8	2.54211	2.71057	2.66462	3.47626	2.95559	2.83308	2.55743	2.75651	2.94028	2.64931	2.80858
	AP-TEM8 + m830	1.16769	1.06049	1.13706	1.0758	1.38208	1.15237	1.36677	1.25957	1.19832	1.13706	1.19372
	Fig. 7c, UACC Tumor volume (mm3)
		7	9	11	14	16	19	21	23	26	28
	vehicle	49.5248	81.9013	138.214	277.477	395.873	644.439	738.062	1115.58	2246.42	2688.51
		44.1646	74.857	123.649	284.613	440.775	861.647	1113.76	1693.32	2703.99	2967.72
		49.2586	89.2935	141.12	306.848	447.572	1089.37	1424.49	1279.83	1907.61	2395.74
		41.067	81.75	155.829	237.213	425.537	710.592	841.048	1214.89	1650.99	1782.92
		81.6841	77.9358	182.687	263.326	314.956	743.019	945.956	1121.83	1236.23	1396.74
		52.976	64.4635	104.776	193.933	332.661	797.752	1330.86	1651.11	2675.16	2830.78
		58.8988	45.8283	60.0441	84.0853	97.6539	130.501	193.925	201.323	357.944	598.447
		63.2861	102.283	176.513	313.922	426.051	689.908	1083.84	1073.36	1551.58	1551.58
		76.7295	134.991	216.181	425.997	465.276	1015.93	1096.39	1194.27	1778.5	2100.21
		58.8388	99.1502	144.101	269.908	433.533	879.829	1145.76	1490.59	2484.59	2819.35
		69.5077	113.029	200.106	490.922	638.481	1009.34	1393.02	2131.36	3371.42	4472.82
		78.2927	90.4084	170.904	269.282	383.304	775.978	952.706	1126.6	1620.99	2155.76
		69.5472	95.1881	101.15	211.918	323.876	503.98	654.957	926.063	2929.04	3041.74
		41.0922	47.2419	74.5018	107.163	164.893	244.952	450.55	377.582	637.761	645.307
		39.9747	64.7377	110.16	122.113	211.827	295.04	518.328	469.95	779.624	1068.82
		75.9862	68.7499	219.76	147.119	217.74	469.512	1136.34	1376.39	1769.53	2111.46
		63.462	115.323	199.062	460.652	643.436	1114.56	1468.37	1858.66	2543.8	3021.79
		53.8946	59.2934	123.291	162.695	311.861	588.671	876.57	1046.59	1712.86	1951.12
	m830	44.6427	48.709	68.587	93.0726	113.617	152.561	187.739	206.486	246.816	362.463
		70.0942	71.91	94.229	105.937	121.516	123.27	209.541	190.505	256.172	298.935
		47.5888	62.0175	102.241	142.643	151.982	268.34	366.547	481.092	655.807	746.837
		57.5116	76.4832	154.38	220.393	263.674	411.756	501.331	1013.53	1143.96	1492.2
		50.5759	57.3555	113.164	141.12	126.882	203.437	265.118	428.13	383.237	499.196
		62.144	64.7472	90.0139	131.007	137.55	196.691	380.16	611.827	1155.76	1121.72
		54.1471	60.5372	117.006	223.339	296.544	518.266	598.294	832.249	1354.55	1419.47
		52.0678	66.1119	111.893	145.508	188.426	265.485	376.901	543.054	682.596	787.486
		65.3802	75.1257	117.148	181.65	199.934	263.628	444.198	613.168	852.507	711.395
		75.1426	86.8175	160.875	250.472	262.525	353.192	504.364	821.669	1002.52	1305
		68.226	71.2698	115.562	136.126	159.773	176.987	303.165	413.326	544.128	683.147
		59.573	57.7243	76.8168	65.4882	46.254	16.5975	13.0439	4	0.5	0.5
	Fig. 7d
	vehicle		m830
	Start	End	Start	End
	91.6124	92.6863	120.67	118.994
	93.6482	92.2761	101.816	106.006
	95.684	102.529	97.6257	98.8827
	94.8697	93.0964	101.816	99.3017
	110.342	104.17	93.8547	88.8268
	107.492	118.113	100.14	98.4637
	94.0554	95.9672	103.492	100.14
	100.977	101.299	101.397	90.0838
	103.827	98.0178	84.2179	72.905
	106.27	102.939	93.0168	106.425
	96.9055	107.45	91.3408	95.5307
	101.792	104.58	110.615	110.196
	107.085	108.271
	99.3485	103.759
	96.0912	88.175
	Fig. 7e, Total flux (Photons/s)
	21 DPI		28 DPI
	PBS	m830	PBS	m830
	21440000	3961500	44006505	4085500
	2879000000	497250	9975220000	404300
	495350000	1124300	2385500000	384850
	1715050	417550	34209000	327150
	25495150	303400	113600000	306100
	1043950000	581350	4879200000	2593000
	166581500	482750	484653000	344150
	240485000	1851000	1662300000	2955600
	192050000	71150000	611700000	330834000
	1097250000	6678000	2839400000	7838550
	128167500	989850	3363500	1787800
	712700	16070000	1984400	32850500
	134785000	426400	566495000	245450
	1388800	10661300	1755000	14233100
		554050		1323700
	Fig. 7h, Kaplan Meier survival
	DPI	vehicle	m830
	71	1*
	72	1
	75	1
	79	1
	83	1
	83	1
	92	1
	99	1
	35	1
	35	1
	51	1
	61	1
	51	1
	51	1
	149	1
	75		1
	79		1
	86		1
	106		1
	111		1
	105		1
	141		1
	150		0
	150		0
	150		0
	150		0
	150		0
	150		0
	150		0
	150		0
	*1: number of mice that died; 0: alive at study end
	Fig. 7i, Tumor volume (mm3)
	DPI:	9	12	14	16	19	21	23	27	30	33	35
	Vehicle	106.615	255.502	635.243	651.004	603.69	812.048	1116.59	1839.86	2681.34	3598.79	4327.33
		26.0455	61.1524	185.774	260.663	343.507	522.938	875.912	1042.26	1057.25	982.295	1123.81
		65.0541	213.205	418.116	474.29	472.521	611.776	795.711	1114.73	1290.91	1555.27	1757.13
		30.9955	188.741	414.028	469.743	498.321	1170.08	2064.82	3003.12	3961.46	4429.05	4429.05
		26.4652	76.2502	168.286	216.871	298.034	325.271	386.872	544.843	756.425	690.788	754.89
		34.5952	103.68	180.631	294.977	470.45	546.237	717.962	1021.21	1620.72	1857.98	2120.96
		44.4671	79.9825	169.47	218.673	325.331	435.987	588.595	1017.47	1141.63	1445.29	1781.87
		38.6538	82.4561	208.42	293.358	461.648	590.376	870.469	1162.9	1425.36	1218.7	1276.52
		50.0228	210.434	280.594	436.431	550.33	760.034	1005.07	1107.11	1197.89	1459.04	1764.63
		31.0157	96.3738	197.669	240.628	501.614	658.314	721.905	1379.85	1649.2	1788.83	2644.38
		35.3397	163.96	181.863	238.689	331.137	285.77	425.218	602.43	595.769	737.539	860.745
		99.6987	317.741	373.751	663.582	1047.42	1227.18	1412.53	1942.2	1953.21	2298.18	2325.43
		25.725	81.8395	158.425	191.882	340.049	345.397	463.238	721.779	867.082	1017.11	1672.85
		44.6248	268.654	358.147	635.801	1171.66	1276.58	1731.78	1997.42	2363.38	3367.93	4125.51
		43.3853	204.954	245.897	455.154	392.78	464.452	444.524	613.218	556.375	697.561	612.223
		39.0021	153.387	287.085	350.454	554.901	879.792	1020.24	1140.9	1452.9	1950.8	2444.03
		34.983	139.642	217.699	311.376	473.47	560.209	598.113	770.807	889.628	969.297	1196.5
		27.3022	93.4594	152.637	192.737	299.384	388.871	432.574	461.288	510.734	659.212	566.505
	m830	31.5114	85.4073	109.148	166.799	167.339	181.21	145.013	126.518	121.023	157.096	139.868
		51.0792	125.425	161.038	300.368	296.32	379.324	498.763	528.22	577.124	752.392	777.547
		27.7575	105.957	133.089	191.297	218.904	283.495	341.878	418.975	437.635	527.269	611.092
		60.5548	143.638	207.465	341.291	380.54	428.176	605.626	546.077	568.356	618.511	717.419
		37.4443	88.5	84.3136	136.285	145.324	153.688	172.852	200.421	201.761	296.8	272.007
		39.6	127.449	137.419	199.541	212.265	246.884	336.473	318.826	443.34	551.341	631.639
		55.0166	155.457	162.3	214.783	250.526	291.895	342.906	397.751	463.296	486.506	620.233
		42.557	192.798	266.325	312.481	378.503	440.209	527.921	596.159	743.203	872.447	814.734
		72.4138	162.479	193.746	242.478	307.383	333.45	345.282	408.167	488.156	660.519	620.524
		46.1497	191.59	244.119	426.587	472.817	546.2	595.407	689.85	614.71	668.151	680.551
		30.5704	130.187	148.377	231.804	299.729	307.359	403.854	356.929	477.133	573.236	642.826
		35.4636	54.6024	97.4521	144.794	167.344	220.224	261.694	302.949	429.507	594.551	661.595
		49.0386	145.476	248.98	357.246	393.998	479.509	559.188	821.729	858.094	1016.1	1201.86
	Bev	51.3516	141.838	173.041	276.217	290.055	222.786	299.829	373.849	401.54	564.641	577.424
		66.8918	135.077	162.104	266.885	296.108	377.357	459.285	625.943	688.632	779.345	790.02
		35.6675	117.372	133.725	203.723	212.987	204.242	226.125	288.356	308.522	319.398	333.857
		40.3779	165.028	266.257	328.015	402.46	355.863	362.447	279.08	234.746	201.69	118.733
		37.04	119.854	173.135	217.49	281.097	319.611	355.188	685.131	510.678	677.654	678.485
		45.5004	188.939	161.85	263.976	411.96	349.515	382.363	360.282	390.723	399.053	413.215
		73.3971	230.012	337.806	498.552	548.492	585.824	791.603	852.014	929.79	1067.21	1173.66
		27.8468	55.7359	57.9146	105.103	128.083	144.67	201.314	227.919	166.884	117.64	117.932
		48.748	168.003	183.765	255.12	254.642	282.176	266.776	454.455	405.466	479.256	375.252
		37.1457	175.668	224.8	275.397	342.34	324.129	414.62	519.749	499.527	550.099	626.276
		30.2352	182.531	235.831	331.706	356.056	303.886	442.767	414.228	542.492	632.985	719.576
		31.7648	90.842	122.025	136.78	193.574	243.324	277.523	349.045	482.105	523.658	646.329
		58.6061	210.242	265.4	404.879	464.898	446.382	564.602	617.026	719.79	750.472	684.135
	Bev + m830	51.899	326.552	241.121	281.722	279.853	172.151	299.818	276.048	447.714	355.295	375.423
		33.1411	127.84	91.9738	120.558	114.914	126.725	135.169	144.11	184.734	141.674	121.618
		75.5513	473.259	424.962	373.794	541.183	485.863	528.058	403.422	435.255	524.521	492.199
		59.8294	178.4	164.388	179.161	202.162	206.263	230.17	231.708	219.977	219.977	201.415
		31.4638	129.504	128.193	155.577	161.701	194.284	197.458	215.994	211.272	282.494	246.141
		48.1737	90.1583	73.4957	60.8466	81.7818	67.1331	97.6873	116.499	109.413	134.712	133.282
		43.2814	159.128	177.247	199.346	208.653	239.903	274.752	268.179	310.02	240.857	236.242
		35.6777	111.155	109.231	132.492	160.715	213.644	217.374	201.097	278.381	330.212	315.224
		33.8607	119.292	115.152	115.735	259.435	235.361	242.115	215.355	194.341	262.871	252.996
		88.1731	287.916	351.962	425.361	409.86	410.686	426.635	227.721	269.318	335.47	298.231
		31.9049	115.426	111.164	168.507	203.213	194.36	220.75	209.831	241.124	344.125	306.619
		27.8721	94.7418	115.343	247.423	283.451	266.932	333.376	451.45	627.336	747.774	638.779
		30.1918	83.4921	112.447	162.912	156.816	209.122	229.645	195.097	208.668	273.735	271.996
		40.7329	139.907	161.957	145.416	163.903	171.532	173.804	164.116	181.632	225.299	204.648
	Fig. 7j, Tumor volume (mm3)
		6	9	13	16	20	23	26	29	33
	vehicle	40	63	126	221	550	936	1470
		63	40	108	196	787	1268	2025
		63	63	126	365	936	1183	1688
		63	63	126	288	787	1183	2048
		63	63	126	221	486	936	1372
		63	63	126	196	446	787	1008
		63	63	172	405	600	936	1268
		75	88	288	700	1368	2058
		75	108	446	864	1268	1568	2601
		75	75	221	527	1152	1521	2138
	m830	40	75	75	126	405	446	787	1008	1183
		63	63	126	196	500	864	936	1008	1183
		63	63	75	75	126	196	196	288	405
		63	75	75	126	245	446	650	936	1080
		63	63	126	288	666	1008	1470	1568	1666
		63	63	108	256	365	550	550	550	600
		63	63	172	256	666	1099	1099	1183	1268
		75	63	126	144	320	486	486	787	847
		75	63	63	108	196	196	320	320	384
		75	40	88	144	245	352	448	567	608
	PT	40	40	4	4	18	75	75	75	126
		63	40	4	4	23	88	88	162	446
		63	40	6	4	75	144	196	405	550
		63	32	18	14	75	196	288	600	1183
		63	32	4	4	40	108	108	172	196
		63	63	14	14	63	172	256	550	936
		63	40	4	14	63	126	172	320	550
		75	63	14	18	126	196	365	600	1008
		75	63	18	32	108	256	405	787	1080
		75	75	18	8	1	0	0	0	0
	m830 + PT	40	40	6	1	0	0	0	0	0
		63	32	1	0	0	0	0	1	18
		63	18	4	0	0	6	14	18	144
		63	32	1	0	0	0	0	0	0
		63	32	14	4	18	1	0	0	0
		63	18	6	1	1	18	32	63	75
		63	40	4	1	14	14	14	32	40
		75	63	4	4	14	18	32	63	126
		75	40	1	1	4	32	32	40	75
		75	40	14	14	75	108	126	172	172
	Fig. 7k, Tumor volume (mm3)
	Vehicle	108.51	292.576	1120.77	1994.73
		68.4088	571.87	888.819	2585.17
		46.5624	477.309	1086.61	2010.63
		60.1431	533.443	1611.26	3891.92
		38.6084	630.416	1190	2192.45
		47.4808	269.047	560.227	1210.08
		95.3315	511.456	3385.23	4307.14
		108.72	800.416	2614.21	4535.14
		79.0424	363.856	978.861	1252.9
		60.1	342.741	458.47	1108.36
		69.8799	420.17	1067.28	2008.6
		76.9444	220.32	565.677	869.133
	m830	97.0944	469.764	1215.24	1899.03
		50.254	120.737	375.365	738.432
		124.929	234.89	564.303	609.132
		111.622	270.614	925.762	1459.22
		80.056	414.383	1394.22	2124.94
		58.6275	224.419	476.199	640
		40.4672	216.09	548.237	1438.2
		91.7351	389.428	1599.78	2562.75
		66.7118	171.715	347.324	788.569
		103.714	195.76	656.177	779.634
	anti-PD1	80.8499	326.114	752.977	1420.1
		123.983	378.88	872.055	1546.07
		115.582	397.006	768.991	1320.16
		44.7681	400.718	1006.58	1422.5
		51.8292	295.959	393.072	678.475
		55.311	246.323	628.223	1245.34
		62.4048	62.4048	951.388	1550.12
		75.419	367.799	938.975	1510.87
		102.861	258.75	502.041	912.881
		88.7699	180.979	520.923	619.714
		99.659	320.077	1009.31	1896.13
		66.3332	271.481	578.224	1997.87
		71.7369	229.32	648.889	1533.85
		40.8995	153.166	183.106	259.809
	m830 + anti-PD1	123.789	330.674	708.186	854.461
		74.5391	295.136	505.114	604.742
		74.6767	392.196	1137.42	2126.12
		54.6325	299.263	591.635	886.906
		82.8916	296.374	690.002	809.74
		41.0484	98.1938	312.482	442.127
		64.6735	215.823	406.367	1381.88
		44.1534	92.6195	172.55	217.354
		64.1288	195.696	465.892	357.106
		83.25	205.503	361.329	410.655
		122.694	370.771	371.213	281.022
		102.054	281.636	607.201	1075.91
		102.537	259.361	401.449	787.392
		52.6632	105.086	257.376	358.718

## Sheet: Fig. S1 
	Fig. S1a, 4T1 tumor volumes (mm3)
	DPI:	9	14	23	28
	TEM8-WT	187.62	738.842	1250.29	2372.88
		45.12	893.954	1565.64	2932.67
		32.5274	605.039	878.844	1215.68
		118.328	1020.5	1910.55	2046.9
		196.56	596.88	1196.3	2086.85
		65.5154	248.758	648.125	1529.48
		39.1075	403.303	634.066	1867.49
		79.5	227.814	804.138	1144.35
		47.2745	330.594	1055.73	1918.35
		218.08	554.32	1307.94	1839.68
		106.536	821.561	1694	2337.67
		122.917	392.115	702.216	1268.82
		76.9205	277.945	711.287	827.638
		32.231	115.491	444.423	509.896
	TEM8-KO	55.9503	151.337	302.343	588.06
		60.9441	143.024	719.96	713.069
		36.1681	236.159	549.508	778.62
		50.2038	283.816	689.987	1039.38
		44.1437	83.3562	527.464	962.382
		59.5899	192.623	606.753	896.941
		63.3788	117.278	817.016	1114.39
		42.0101	150.332	346.713	1036.82
		139.7	311.386	560.057	988.261
		53.7574	192.282	617.162	890.667
		55.5422	212.531	495.527	707.83
		43.4514	184.53	376.208	722.531
		70.2777	267.443	472.946	773.902
		57.1688	387.788	839.73	1082.59
		34.6376	125.509	340.69	569.18
		52.9419	216.036	327.536	478.16
	Fig. S1b, CT26 tumor volumes (mm3)
	DPI:	8	11	13	15	18
	TEM8-WT	37.5276	233.191	723.291	600.25	1027
		43.7112	226.604	385.454	528.407	644.5
		26.4417	112.464	197.969	367.197	823.6
		29.1458	129.42	222.222	371.797	592.5
		41.3526	97.4628	232.249	310.247	613.8
		34.3731	146.977	245.401	413.184	503
		58.775	175.959	259.838	466.31	600.3
		38.5641	137.808	260.318	427.797	742.6
		50.0209	261.628	313.725	464.98	682.5
		79.5702	236.346	338.27	538.773	841.5
		63.4205	257.63	391.454	473.546	928.5
		80.7632	211.133	282.986	360.072	522.8
		56.2876	192.054	474.635	645.615	1150.5
		77.9231	273.17	406.203	641.275	1109.4
	TEM8-KO	24.5498	107.994	275.89	253.324	284
		54	242.677	410.371	391.281	391.3
		24.4636	252.151	310.514	439.469	605.2
		17.3624	71.9306	146.956	282.891	295.3
		8.81009	4	0.5	0.5	0.5
		23.6474	82.4245	144.354	183.175	350.4
		73.9967	178.623	421.605	586.961	616
		43.3823	206.81	345.075	551.94	814.6
		59.586	249.696	297.169	505.015	799.3
		32.8527	93.3987	116.919	131.192	334.6
		35.5494	85.1869	125.74	175.253	375.5
		40.0045	58.1792	59.5229	85.6251	138
		38.8787	163.199	195.084	310.542	487.9
		44.2744	295.98	377.561	364.227	666.6

## Sheet: Fig. S3
	Fig. S3, MC38 tumor volumes (mm3) in C57BL6 mice
	DPI:	5	7	9	13	16
	TEM8-WT	66.5757	154.088	531.173	660.011	1394.15
		93.8873	393.061	977.116	3017.62	5062.9
		46.7452	229.991	229.991	2005.24	4190.03
		95.7897	319.335	983.627	1994.79	4273.57
		50.0006	265.914	458.173	1599.56	4085.22
		46.5331	179.976	259.661	1353.44	4029.39
		70.7376	149.553	228.165	453.198	908.96
		48.7165	121.764	237.234	580.204	1864.15
		57.9806	120.27	315.75	755.249	1684.36
		75.9102	163.877	430.712	955.56	2361.69
		43.5068	147.423	289.482	809.031	1240.67
		55.1899	170.243	532.703	1532.83	3971.86
		46.7418	124.045	402.459	1259.55	3169.37
	TEM8-KO	10.3365	68.4975	176.35	485.554	773.773
		63.5879	202.757	334.194	594.184	1082.93
		35.0542	95.6135	165.979	712.82	1552.04
		79.3366	168.755	124.932	184.459	181.735
		28.9261	102.562	101.425	256.504	446.3
		36.6842	142.92	163.316	188.153	356.579
		11.6372	48.2693	60.3449	174.276	483.127
		86.5332	124.166	186.862	241.143	467.478
		57.8001	191.339	245.84	612.068	1065.57
		37.2349	140.392	211.076	690.602	1386.73
		39.6285	113.057	118.817	233.576	305.364
		12.6848	51.9843	110.707	297.674	670.557
		16.747	57.7336	64.2158	111.072	265.39
	Fig. S3, MC38 tumor volumes (mm3) in Athymic nude (nu/nu) mice
	DPI:	2	5	7	9	13
	TEM8-WT	13.7712	28.0612	176.448	375.061	1323.5
		0	13.7712	196.915	498.814	2050.46
		0	94.4582	223.244	549.02	2457.57
		0	53.6932	166.102	309.57	700.087
		0	24.2577	113.81	384.976	1618.33
		0	125.85	378.776	985.009	3374.53
		0	41.5492	147.854	514.303	2827.14
		0	25.8456	61.4843	332.965	962.441
		0	103.198	266.387	926.194	3643.78
		0	302.868	692.028	1405.01	5795.01
		0	230.935	574.411	1080.91	4388
		0	48.7344	165.598	587.995	2958.65
		0	69.9782	281.58	980.399	4622.1
		0	62.2353	255.506	679.108	3043.11
		0	38.7216	105.309	303.548	1396.46
		0	136.903	449.764	1199.26	4331.19
	TEM8-KO	0	22.4676	22.4676	22.4676	22.4676
		0	47.5285	60.6694	225.395	1029.56
		22.4676	23.9652	71.7137	207.26	1039.28
		0	50.9094	180.539	435.754	1820.66
		0	15.578	44.4193	96.367	439.748
		0	13.9466	30.0985	51.0483	51.0483
		0	39.7678	172.428	292.878	1769.31
		0	37.3643	130.05	330.383	1324.24
		0	36.4518	55.4429	131.263	601.296
		0	19.8143	37.6162	152.845	647.623
		0	37.2249	73.5588	116.023	496.786
		0	31.5555	73.14	89.5951	620.155
		0	34.295	91.6187	136.747	579.915
		0	22.0981	68.8014	132.441	858.286
		0	32.9788	80.2808	193.784	585.836
		0	11.8073	57.9031	110.809	379.903
	Fig. S3, MC38 tumor volumes (mm3) in C57BL6 SCID mice
	DPI:	4	6	8	11	13	15	18
	TEM8-WT	31.0238	155.063	250.332	1385.3	1657.99	2242.12	3185.05
		82.4497	189.326	337.377	576.549	819.748	1228.37	2219.14
		48.9825	117.843	227.463	520.358	742.461	1001.8	2097.1
		59.8774	207.421	336.992	697.278	1070.83	1725.64	2897.59
		0	44.6304	289.478	687.253	1206.69	2144.44	3778.24
		27.1917	121.778	308.587	945.246	1487.59	2259.4	4210.55
		28.685	126.653	350.034	713.356	1780.19	2440.52	4756.7
		0	64.1249	386.907	1221.76	1477.84	2111.91	3952.81
		58.0158	221.068	411.574	573.421	915.821	1138.21	1973.14
		72.6615	225.07	373.418	919.262	1453.75	2200.06	4411.96
		28.7917	153.615	224.114	698.666	833.926	1624.46	2260.35
		25.6015	150.949	250.76	644.075	1105.42	1858.95	4281.71
		0.5	91.7615	519.327	838.039	2006.89	2300.38	3747.59
	TEM8-KO	45.7342	99.8903	140.115	285.214	403.891	528.906	589.946
		38.1358	75.7217	131.038	227.005	387.431	456.904	654.044
		0.5	212.228	275.948	343.716	439.087	615.898	912.157
		46.0571	97.1578	169.165	284.483	405.891	608.522	928.855
		65.7372	109.119	196.537	196.537	292.649	463.198	627.459
		28.6587	60.371	119.172	384.704	709.283	919.858	1559.5
		26.1769	70.1446	222.408	672.025	991.537	1256.27	2515.3
		31.3069	79.8713	403.124	582.824	821.843	868.02	1510.61
		97.8413	170.333	428.35	441.933	699.042	1426.46	1931.39
		12.8135	87.0688	192.289	532.763	708.215	834.569	1447.02
		28.5103	99.2505	184.065	373.166	445.16	698.966	1304.64
		11.5169	54.9362	165.604	564.399	829.325	1830.91	2681.63
		0	4	54.2754	214.709	344.323	615.459	1320.2
		27.1639	75.3377	170.981	393.48	546.048	1028.98	2247.07

## Sheet: Fig. S4
	Fig. S4a, % Ki67 positive
group	TEM8 +/+	TEM8 -/-
	31.6394	35.4181
	21.1021	27.8558
	24.4177	35.9085
	21.1787	25.7118
	25.488	46.5559
	50.8623	10.0187
	47.448	30.6202
	49.76	45.8661
	Fig. S4b, % Collagen staining from tumor tile scans
	TEM8 +/+	TEM8 -/-
	7.67	32.95
	13.402	11.6
	13.1	23.1
	10.7	20.8
	8.76	29
		19

[truncated: 6 more sheets: Fig. S5, Fig. S7, Fig. S12, Fig. S13, Fig. S14, Fig. S16]
